# Supplementary material for: New Organometallic Ru(II) Compounds with Lonidamine Motif as Antitumor Agents
Source: Pharmaceutics. 2023 Apr 29;15(5):1366. doi: 10.3390/pharmaceutics15051366 (PMC10223346; doi:10.3390/pharmaceutics15051366)
Supplement: Supplementary file 1 [file pharmaceutics-15-01366-s001.zip]

Archive with 1 entries (1 files):
- pharmaceutics-2313449-supplementary.pdf
